# Supplementary material for: A Systematic Review of Epstein–Barr Virus Latent Membrane Protein 1 (LMP1) Gene Variants in Nasopharyngeal Carcinoma
Source: Pathogens. 2021 Aug 20;10(8):1057. doi: 10.3390/pathogens10081057 (PMC8401687; doi:10.3390/pathogens10081057)
Supplement: Supplementary file 1 [file pathogens-10-01057-s001.zip]

Archive with 1 entries (1 files):
- pathogens-1302275-supplementary.pdf
